# Supplementary material for: Staying Despite the Intention to Leave: Insights from Frontline Nurses and Nurse Managers from a Qualitative Descriptive Study
Source: Nurs Rep. 2026 Feb 10;16(2):58. doi: 10.3390/nursrep16020058 (PMC12943277; doi:10.3390/nursrep16020058)
Supplement: Supplementary file 1 [file nursrep-16-00058-s001.zip]

Archive with 1 entries (1 files):
- nursrep-4123242-supplementary.pdf
